# Supplementary material for: Viromic Insights into Gut RNA Virus Diversity Among Three Corvid Species
Source: Viruses. 2025 Nov 17;17(11):1508. doi: 10.3390/v17111508 (PMC12656962; doi:10.3390/v17111508)
Supplement: Supplementary file 1 [file viruses-17-01508-s001.zip]

Archive with 1 entries (1 files):
- viruses-3918793-supplementary.pdf
